# Supplementary material for: Morphology, Micromechanical, and Macromechanical Properties of Novel Waterborne Poly(urethane-urea)/Silica Nanocomposites
Source: Materials (Basel). 2023 Feb 21;16(5):1767. doi: 10.3390/ma16051767 (PMC10004705; doi:10.3390/ma16051767)
Supplement: Supplementary file 1 [file materials-16-01767-s001.zip]

Archive with 1 entries (1 files):
- materials-2141449-supplementary.pdf
